# Supplementary material for: Profiling and Targeting of Energy and Redox Metabolism in Grade 2 Bladder Cancer Cells with Different Invasiveness Properties
Source: Cells. 2020 Dec 11;9(12):2669. doi: 10.3390/cells9122669 (PMC7764708; doi:10.3390/cells9122669)
Supplement: Supplementary file 1 [file cells-09-02669-s001.zip]

Archive with 2 entries (2 files):
- Migration Bladder RT112-5637.avi
- Supplementary_materials.pdf
